# Supplementary material for: Autophagy Protects against Eosinophil Cytolysis and Release of DNA
Source: Cells. 2022 Jun 2;11(11):1821. doi: 10.3390/cells11111821 (PMC9180302; doi:10.3390/cells11111821)
Supplement: Supplementary file 1 [file cells-11-01821-s001.zip]

Archive with 1 entries (1 files):
- cells-1743144-supplementary.pdf
